# Supplementary material for: The Comparison of Plasma and Cerebrospinal Fluid R(−)- and S(+)-Flurbiprofen Concentration After Intravenous Injection of Flurbiprofen Axetil in Human Subjects
Source: Front Pharmacol. 2021 Apr 30;12:646196. doi: 10.3389/fphar.2021.646196 (PMC8120306; doi:10.3389/fphar.2021.646196)
Supplement: Supplementary file 2 [file Table1.XLSX]

## Sheet: data
Time/min	Plasma-R(ng/mL)	Plasma-S(ng/mL)	CSF-R(ng/mL)	CSF-S(ng/mL)	F/M	Age/y	weight/kg	height/m	BMI,kg/m2
5	7990	7040	3.55	4.11	F	66	61	1.6	23.828125
5	6660	4380	9.49	10.1	F	67	67	1.55	27.8876170655567
5	6920	3620	2.27	3.2	F	81	82	1.43	40.0997603794807
5	10900	10800	1.71	4.54	F	70	62	1.62	23.6244474927602
5	4750	4350	4.07	4.51	F	83	74	1.67	26.5337588296461
5	5530	3720	2.62	2.53	F	71	56	1.6	21.875
5	4230	3080	15	16.6	F	69	50	1.55	20.8116545265349
10	6190	4490	13.3	14.8	F	81	47	1.6	18.359375
10	4580	3110	1.46	25.7	F	63	84	1.64	31.2314098750744
10	5890	4580	6.56	6.33	F	76	69	1.63	25.9701155481953
10	3630	2810	13.7	17.4	M	69	77	1.75	25.1428571428571
10	5640	3670	14.9	21.8	F	66	63	1.58	25.2363403300753
10	3780	2850	9.52	31.9	M	49	92	1.8	28.3950617283951
10	4470	2910	5.89	10.3	M	66	95	1.73	31.7417889003976
15	4950	4640	15.3	14.2	F	76	75	1.62	28.5779606767261
15	5740	4800	6.7	10.8	F	71	68	1.62	25.9106843468983
15	5800	5060	2.08	6.14	F	70	72.5	1.58	29.0418202211184
15	4820	4070	7.75	10.2	F	75	65	1.62	24.7675659198293
15	5320	3620	22.2	20.9	F	67	56	1.62	21.3382106386222
15	3320	2270	4.18	5.58	F	64	96	1.74	31.7082837891399
15	4910	3440	12.1	12.3	F	76	70	1.63	26.346494034401
20	3850	2540	19	30.4	M	63	95	1.75	31.0204081632653
20	8240	3220	10.1	15.1	F	64	60	1.58	24.034609838167
20	8180	4110	18.8	21.3	F	81	67	1.43	32.764438358844
20	6370	2600	8.33	15.62	M	69	83	1.73	27.7322997761369
20	3660	2710	10.5	11.4	F	76	62	1.56	25.4766600920447
20	3580	2260	11.7	11.6	M	68	73	1.7	25.2595155709343
20	4080	2790	20.5	21.6	F	72	74	1.56	30.4076265614727
25	5850	5770	13.5	16	F	70	74	1.62	28.1969212010364
25	3920	2640	8.63	18.4	F	68	78	1.63	29.3575219240468
25	4560	2990	14.5	21.2	F	78	76	1.62	28.9590001524158
25	4200	2390	11.9	20.7	F	75	60	1.55	24.9739854318418
25	3440	2580	12.7	19.4	M	82	76	1.75	24.8163265306122
25	4730	2830	14.2	14.6	F	61	70	1.63	26.346494034401
25	4080	2310	13.9	19.1	M	67	87	1.8	26.8518518518519
30	5000	3710	11.7	16.5	M	64	83	1.75	27.1020408163265
30	4780	4460	20.5	24	F	64	73	1.62	27.8158817253467
30	2730	4370	10.8	15.2	F	76	80	1.6	31.25
30	3520	3210	14.4	17.2	F	75	60	1.6	23.4375
30	9400	6750	17.3	23.7	F	70	60	1.61	23.1472551213302
30	4580	3020	9.66	10.43	M	75	70	1.65	25.7116620752984
30	4420	2730	14.46	12.28	F	74	69	1.59	27.2932241604367
35	4190	3910	15.5	16.7	F	74	71	1.54	29.9375948726598
35	3400	2550	9.87	10.8	F	67	85	1.65	31.2213039485767
35	5040	3930	9.03	15.59	F	63	74	1.5	32.8888888888889
35	3330	3180	2.51	21.6	F	76	70	1.63	26.346494034401
35	4610	2660	28.5	33.7	F	66	70	1.62	26.6727632982777
35	4030	2530	18.8	21.2	F	68	70	1.65	25.7116620752984
35	3740	1930	10.7	26.4	F	73	70	1.6	27.34375
40	2660	4010	15.6	11.9	F	72	70	1.6	27.34375
40	5310	4710	34	47	F	68	80	1.6	31.25
40	3910	2690	32.4	41.4	F	74	72.5	1.6	28.3203125
40	2930	2070	16.7	19.8	F	73	67	1.6	26.171875
40	6450	5800	15.5	21.1	F	68	70	1.5	31.1111111111111
40	5210	6390	6.96	7.06	F	67	87.5	1.63	32.9331175430012
40	3700	2390	19	24.2	F	75	67.5	1.58	27.0389360679378
45	4320	4180	31.2	41.1	F	68	60	1.56	24.65483234714
45	4080	3570	24.1	37.8	F	74	73	1.55	30.3850156087409
45	2920	2620	14.43	17.97	F	80	90	1.59	35.5998576005696
45	3080	2040	14.11	15.13	F	69	75	1.6	29.296875
45	2700	1620	14.7	14.1	F	60	61	1.67	21.8724228190326
45	3330	1970	22.2	29.2	F	62	70	1.58	28.0403781445281
45	3820	2460	12.3	16.6	M	62	85	1.7	29.4117647058824
50	5420	3380	15.5	24.1	F	73	80	1.67	28.6851446806985
50	6680	3110	11.3	23.1	F	73	80	1.65	29.3847566574839
50	8000	3660	14.8	22.6	F	68	56	1.53	23.922422999701
50	3440	1850	20.2	23.5	F	72	75	1.59	29.6665480004747
50	4090	2510	34.4	45.9	F	73	51	1.61	19.6751668531307
50	2010	1290	20.3	20.5	F	62	78	1.6	30.46875
50	2040	1180	3.46	10.7	F	75	56	1.55	23.309053069719
